# Supplementary material for: Spatial and temporal distribution and ecological risk assessment of typical antibiotics in natural and wastewater of Jinjiang River Basin
Source: PLoS One. 2024 Nov 14;19(11):e0310865. doi: 10.1371/journal.pone.0310865 (PMC11563446; doi:10.1371/journal.pone.0310865)
Supplement: S1 Data — (XLSX) [file pone.0310865.s005.xlsx]

## Sheet: 2021
（ng/L）	R1	R2	R3	R4	R5	R6	R7	R8	R9	G1	G2	G3	W1	W2	W4	W30
AZM	0	0	0	0	0.593176	32.1464	0	0	0	0	12.1964	0	14.0518	0	3.41443	0
ERY	12.6077	3.00628	5.04716	16.25	24.6093	22.8293	3.55292	3.17525	1.39529	0.776421	4.37245	0	8.055	2.91723	5.40721	10.607
CTM	0.0905077	0	0.288603	0.706065	0.543745	0.970771	0.544643	1.04854	0	0	6.28963	0	7.36233	0	0	1.63458
RTM	59.9856	17.5725	39.7118	8.3255	3.87572	27.958	27.293	10.903	7.01847	10.4171	16.7478	13.2727	53.5831	26.2642	0	51.6538
DOC	0	0.177845	0	0	0.358212	0	0.881513	0	0	0	0	0	0	0	1838.68	0
CTC	0	11.813	0	0	13.0276	0	0	0	0	3.11431	0	0	0	0.480141	27.1845	0
TC	33.8955	10.3361	0.686255	0	2.67834	4.71452	7.64094	1.98138	1.16165	26.0353	1.28401	0	2.66501	6.47216	35.1676	2.36635
OTC	24.2174	7.70373	2.37265	30.4321	3.9245	3.49578	0	2.69678	12.941	4.72436	1.30767	0	3.93297	3.69384	1826.29	4.36286
MDZ	0.157375	0.515745	0.366091	1.52545	0.747065	2.86759	2.36828	0	6.88865	0	0	0.723797	2.31519	0.117733	2.5571	0.111937
DMZ	1.43616	0	2.84991	12.0305	4.72826	11.3077	2.87143	0	3.93659	2.17143	0	0	113.109	2.05821	41.7756	6.43309
ENO	1.71814	9.15676	5.66046	1.19963	1.64072	3.94242	2.53401	2.10048	3.51874	1.84081	6.92279	24.0797	0	1.70087	70.9381	5.1606
FLE	0	0	0	0.368503	0.3498	2.75285	0.676653	0.00291955	0	0	1.03275	0	0	0	34.7077	0.780785
NOR	1.10473	0	0.406167	1.04116	1.3018	8.26908	0	0	0	0.207048	1.83113	0	6.58232	0.274198	156.436	0.634
OFL	0.967446	0.817079	0.181858	5.37159	1.94968	9.30847	2.02996	1.62267	1.64719	0	1.34113	0	83.4318	0.27816	250.409	2.24259
CIP	0.354141	0	0.185844	0.327059	0.375748	1.16777	0	0.705513	0	0.356008	0.598597	0	5.57952	0.215729	316.758	0.926366
LOM	0	0	0	0.234998	0	2.4742	0	0	0	0	1.5453	0	0	0	0	1.53705
ENR	0	0.14746	0	0.253463	3.46218	19.9587	0	0.29484	0	0	5.84309	0	0.459631	0	1318.86	7.3677
GAT	0.346333	0.511664	1.35983	0	0	4.81265	0	0	0	0	4.15728	0	0	1.09496	137.222	3.44187
SPA	0	0	0	0	0.488928	0	0	0	0	0	1.28369	0	0	0	0.409424	0
SDZ	1.40375	1.43143	1.38876	2.07603	7.90414	24.7355	10.7526	35.4788	1.53902	0	0	0	0	0	169.198	0.176713
SPD	0.301202	0	0.168227	0.219036	0.157262	1.45283	1.2107	1.36966	0	0	0	0	0.795313	0	0	2.89713
STZ	0	0	0	0	0	0	17.192	0	0	0	0	0	0	0	32.1775	0
SMZ	19.3496	12.7513	3.71899	6.10553	1.0721	1.77654	1.15104	1.50132	1.60958	0.132005	0	0	0.261929	5.93292	9.47634	1.00225
SFM	0	0	0	0	0	0	0	0	0	0	0	0	0	0	9.7852	0
STP	0	0	0	0	0	0	0	0	0	0	0	0	0	0	9.40615	0
SMX	409.96	184.349	216.367	101.464	117.459	250.084	134.168	258.883	27.8501	13.3369	14.2149	0	47.9528	24.3957	0	62.2399
SQX	0	0	0	0	0	0	0	0	0	0	0	0	0	0	1.12312	0

## Sheet: 2019
（ng/L）	R1	R2	R3	R4	R5	R6	R7	R8	R9	G1	G2	G3	W1	W2	W3	W4
AZM	0	0	0	0	0	0	0	0	0	0	0	0	0	0	0	0
ERY	83.597	28.2772	0	2.16044	0	0	0	0	0	0	0	0	0	0	389.591	32.2224
CTM	14.7462	14.8259	0	1.20279	1.2891	1.0579	1.04694	0	0	0	1.07912	5.09774	10.0022	0	0	0
RTM	10.0588	3.13036	0	0.282457	0.323685	0.0294304	0.136815	0	0	0.0329297	0.0655396	0	8.19552	0	0	0.6072
DOC	0	2.57238	2.55162	1.85253	1.39046	1.09	5.92125	0	0	1.5649	1.0919	0	12.3448	16.4678	10.8852	49.3416
CTC	0	0	0	0	0	0	0	0	0	4.17815	0	0	51.9536	33.0708	58.5919	0
TC	0	0.474297	2.46124	0	0	2.6	0	0	29.8351	0	0	0	0	0	0	27.3894
OTC	0	51.9422	4.31727	6.03859	3.80362	9.9	86.0748	31.4101	0	2.64665	0	0.363281	62.8317	106.844	54.0149	2729.24
MDZ	0	0	0	0	0	0	0	0	0	0	0	0	0	0	0	0
DMZ	6.39522	31.9584	4.15129	0	1.06378	1.63382	0	3.6631	0.897548	11.575	0	2.25882	10.9255	0	0	0
ENO	4.72761	0	0.693581	0.792855	0.367927	0	0	0	0.69447	3.01776	1.78884	0	6.97187	5.51373	0	0
FLE	0	0	0	0	0	0	0	0.286128	0.522436	0	0	0.352749	0	1.29619	0	0
NOR	0	0	0	0	0	0.0823242	0	0	0	0	0	0	2.52603	0	0	0
OFL	6.88842	7.35954	0.0735478	0.310833	0.179952	0	0	0	0	1.81367	0.141423	0	38.7981	1.51584	1.6096	0
CIP	0	78.6419	0	0	0	0	0	0	0	0	0	0	0	0	0	0
LOM	0	0	0	0	0	0	0	0	0	0	0	0	0	0	0	5.6468
ENR	12.114	0	0	0	0	0	0	0	0	0	0	1.9066	7.95631	0	0	0
GAT	0	0	0	0	0	0	0	0	0	0	0	0	0	0	0	0
SPA	0	0	0	0	0	0	0	0	0	0	0	0.230066	0	0	0	0
SDZ	2.53375	3.6183	3.41534	2.32603	1.76754	0	3.44561	6.52	0	0	0	0	0	1.79494	18.1222	10859.4
SPD	0.283154	0.110969	0	0	0.688081	0	0	0	0	0	0	0	2.5603	0	16.9559	0
STZ	46.1311	0.411827	1.2885	0.820226	0.979747	0	0	1.91	0.917764	1.12117	1.15376	0	0	5.3155	0	71.0355
SMZ	3.66111	4.17839	3.61435	2.53556	1.49208	0.0144782	8.63198	7.38	1.03086	0	0.261926	0	0	13.4427	0	3792.12
SFM	8.1754	8.18686	10.4755	4.87344	2.00367	0.0225361	4.85722	4.5	0	0	0	0	0	8.97025	0	37823.2
STP	9.48356	8.03137	9.50548	5.29736	2.62945	0.0217528	4.43723	5.01	0.866134	0	0	0	0	9.23044	0	31758.6
SMX	71.5245	14.5296	11.9049	24.8344	14.2724	16.7706	11.1214	22.6096	16.7872	29.7192	24.0305	18.1378	16.3982	31.6362	11.9688	27.198
SQX	0	0	0	0	0	0	0	0	0	0.135595	0	0	0	0	0	0

## Sheet: Fig2
Fig 2.Boxplot of antibiotic concentrations in surface water and groundwater in 2021
N=12	（ng/L）	AZM	ERY	CTM	RTM	DOC	CTC	TC	OTC	MDZ	DMZ	ENO	FLE	NOR	OFL	CIP	LOM	ENR	GAT	SPA	SDZ	SPD	STZ	SMZ	SFM	STP	SMX	SQX
	G3	0	0	0	13.2727	0	0	0	0	0.723797	0	24.0797	0	0	0	0	0	0	0	0	0	0	0	0	0	0	0	0
	G2	12.1964	4.37245	6.28963	16.7478	0	0	1.28401	1.30767	0	0	6.92279	1.03275	1.83113	1.34113	0.598597	1.5453	5.84309	4.15728	1.28369	0	0	0	0	0	0	14.2149	0
	G1	0	0.776421	0	10.4171	0	3.11431	26.0353	4.72436	0	2.17143	1.84081	0	0.207048	0	0.356008	0	0	0	0	0	0	0	0.132005	0	0	13.3369	0
	R9	0	1.39529	0	7.01847	0	0	1.16165	12.941	6.88865	3.93659	3.51874	0	0	1.64719	0	0	0	0	0	1.53902	0	0	1.60958	0	0	27.8501	0
	R8	0	3.17525	1.04854	10.903	0	0	1.98138	2.69678	0	0	2.10048	0.00291955	0	1.62267	0.705513	0	0.29484	0	0	35.4788	1.36966	0	1.50132	0	0	258.883	0
	R7	0	3.55292	0.544643	27.293	0.881513	0	7.64094	0	2.36828	2.87143	2.53401	0.676653	0	2.02996	0	0	0	0	0	10.7526	1.2107	17.192	1.15104	0	0	134.168	0
	R6	32.1464	22.8293	0.970771	27.958	0	0	4.71452	3.49578	2.86759	11.3077	3.94242	2.75285	8.26908	9.30847	1.16777	2.4742	19.9587	4.81265	0	24.7355	1.45283	0	1.77654	0	0	250.084	0
	R5	0.593176	24.6093	0.543745	3.87572	0.358212	13.0276	2.67834	3.9245	0.747065	4.72826	1.64072	0.3498	1.3018	1.94968	0.375748	0	3.46218	0	0.488928	7.90414	0.157262	0	1.0721	0	0	117.459	0
	R4	0	16.25	0.706065	8.3255	0	0	0	30.4321	1.52545	12.0305	1.19963	0.368503	1.04116	5.37159	0.327059	0.234998	0.253463	0	0	2.07603	0.219036	0	6.10553	0	0	101.464	0
	R4	0	16.25	0.706065	8.3255	0	0	0	30.4321	1.52545	12.0305	1.19963	0.368503	1.04116	5.37159	0.327059	0.234998	0.253463	0	0	2.07603	0.219036	0	6.10553	0	0	101.464	0
	R2	0	3.00628	0	17.5725	0.177845	11.813	10.3361	7.70373	0.515745	0	9.15676	0	0	0.817079	0	0	0.14746	0.511664	0	1.43143	0	0	12.7513	0	0	184.349	0
	R1	0	12.6077	0.0905077	59.9856	0	0	33.8955	24.2174	0.157375	1.43616	1.71814	0	1.10473	0.967446	0.354141	0	0	0.346333	0	1.40375	0.301202	0	19.3496	0	0	409.96	0
		AZM	ERY	CTM	RTM	DOC	CTC	TC	OTC	MDZ	DMZ	ENO	FLE	NOR	OFL	CIP	LOM	ENR	GAT	SPA	SDZ	SPD	STZ	SMZ	SMX
		0.593176	3.00628	6.28963	16.7478	0.881513	13.0276	33.8955	30.4321	6.88865	12.0305	24.0797	2.75285	8.26908	9.30847	0.185844	0.234998	0.14746	0.346333	0.488928	1.38876	0.157262	17.192	0.132005	14.2149
		32.1464	12.6077	1.04854	10.903	0.358212	11.813	26.0353	24.2174	2.86759	11.3077	9.15676	1.03275	1.83113	5.37159	0.327059	1.5453	0.253463	0.511664	1.28369	1.40375	0.168227		1.0721	13.3369
		12.1964	5.04716	0.970771	27.958	0.177845	3.11431	10.3361	12.941	2.36828	4.72826	6.92279	0.676653	1.3018	2.02996	0.354141	2.4742	0.29484	1.35983		1.43143	0.219036		1.15104	117.459
			16.25	0.706065	8.3255			7.64094	7.70373	1.52545	3.93659	5.66046	0.368503	1.10473	1.94968	0.356008		3.46218	4.15728		1.53902	0.301202		1.50132	134.168
			24.6093	0.544643	27.293			4.71452	4.72436	0.747065	2.87143	3.94242	0.3498	1.04116	1.64719	0.375748		5.84309	4.81265		2.07603	1.2107		1.60958	258.883
			22.8293	0.543745	3.87572			2.67834	3.9245	0.723797	2.84991	3.51874		0.406167	1.62267	0.598597		19.9587			7.90414	1.36966		1.77654	27.8501
			1.39529	0.288603	39.7118			1.98138	3.49578	0.515745	2.17143	2.53401		0.207048	1.34113	0.705513					10.7526	1.45283		3.71899	250.084
			3.17525	0.0905077	59.9856			1.28401	2.69678	0.366091	1.43616	2.10048			0.967446	1.16777					24.7355			6.10553	216.367
			3.55292		17.5725			1.16165	2.37265	0.157375		1.84081			0.817079						35.4788			12.7513	101.464
			0.776421		7.01847			0.686255	1.30767			1.71814			0.181858									19.3496	184.349
			4.37245		10.4171							1.64072													409.96
					13.2727							1.19963
detection rate		0.25	0.916667	0.666667	1	0.25	0.25	0.833333	0.833333	0.75	0.666667	1	0.416667	0.583333	0.833333	0.75	0.25	0.5	0.416667	0.166667	0.75	0.583333	0.0833333	0.833333	0.916667
		25	91.6667	66.6667	100	25	25	83.3333	83.3333	75	66.6667	100	41.6667	58.3333	83.3333	75	25	50	41.6667	16.6667	75	58.3333	8.33333	83.3333	91.6667

## Sheet: Fig3
Fig 3. Boxplot of antibiotic concentrations in wastewater in 2021 (N = 4)
	（ng/L）	AZM	ERY	CTM	RTM	DOC	CTC	TC	OTC	MDZ	DMZ	ENO	FLE	NOR	OFL	CIP	LOM	ENR	GAT	SPA	SDZ	SPD	STZ	SMZ	SFM	STP	SMX	SQX
	W4	3.41443	5.40721	0	0	1838.68	27.1845	35.1676	1826.29	2.5571	41.7756	70.9381	34.7077	156.436	250.409	316.758	0	1318.86	137.222	0.409424	169.198	0	32.1775	9.47634	9.7852	9.40615	0	1.12312
	W2	0	2.91723	0	26.2642	0	0.480141	6.47216	3.69384	0.117733	2.05821	1.70087	0	0.274198	0.27816	0.215729	0	0	1.09496	0	0	0	0	5.93292	0	0	24.3957	0
	W30	0	10.607	1.63458	51.6538	0	0	2.36635	4.36286	0.111937	6.43309	5.1606	0.780785	0.634	2.24259	0.926366	1.53705	7.3677	3.44187	0	0.176713	2.89713	0	1.00225	0	0	62.2399	0
	W1	14.0518	8.055	7.36233	53.5831	0	0	2.66501	3.93297	2.31519	113.109	0	0	6.58232	83.4318	5.57952	0	0.459631	0	0	0	0.795313	0	0.261929	0	0	47.9528	0
		AZM	ERY	CTM	RTM	DOC	CTC	TC	OTC	MDZ	DMZ	ENO	FLE	NOR	OFL	CIP	LOM	ENR	GAT	SPA	SDZ	SPD	STZ	SMZ	SFM	STP	SMX	SQX
		3.41443	2.91723	1.63458	26.2642	1838.68	0.480141	6.47216	3.69384	0.117733	2.05821	1.70087	0.780785	0.274198	0.27816	0.215729	1.53705	7.3677	1.09496	0.409424	0.176713	2.89713	32.1775	5.93292	9.7852	9.40615	24.3957	1.12312
		14.0518	10.607	7.36233	51.6538		27.1845	2.36635	4.36286	0.111937	6.43309	5.1606	34.7077	0.634	2.24259	0.926366		1318.86	3.44187		169.198	0.795313		1.00225			62.2399
			5.40721		53.5831			35.1676	1826.29	2.5571	41.7756	70.9381		156.436	250.409	316.758		0.459631	137.222					9.47634			47.9528
			8.055					2.66501	3.93297	2.31519	113.109			6.58232	83.4318	5.57952								0.261929
detection rate		0.5	1	0.5	0.75	0.25	0.5	1	1	1	1	0.75	0.5	1	1	1	0.25	0.75	0.75	0.25	0.5	0.5	0.25	1	0.25	0.25	0.75	0.25
		50	100	50	75	25	50	100	100	100	100	75	50	100	100	100	25	75	75	25	50	50	25	100	25	25	75	25

## Sheet: table4.R
Table 4. Concentration characteristics of 16 sampling points in Jinjiang River Basin
Surface water（n=9）
	（ng/L）	AZM	ERY	CTM	RTM	MLs	DOC	CTC	TC	OTC	TCS	MDZ	DMZ	NDS	ENO	FLE	NOR	OFL	CIP	LOM	ENR	GAT	SPA	FQS	SDZ	SPD	STZ	SMZ	SFM	STP	SMX	SQX	SAS
R1		0	12.6077	0.0905077	59.9856	72.6838	0	0	33.8955	24.2174	58.1129	0.157375	1.43616	1.59354	1.71814	0	1.10473	0.967446	0.354141	0	0	0.346333	0	4.49079	1.40375	0.301202	0	19.3496	0	0	409.96	0	431.014
R2		0	3.00628	0	17.5725	20.5788	0.177845	11.813	10.3361	7.70373	30.0307	0.515745	0	0.515745	9.15676	0	0	0.817079	0	0	0.14746	0.511664	0	10.633	1.43143	0	0	12.7513	0	0	184.349	0	198.532
R3		0	5.04716	0.288603	39.7118	45.0475	0	0	0.686255	2.37265	3.0589	0.366091	2.84991	3.216	5.66046	0	0.406167	0.181858	0.185844	0	0	1.35983	0	7.79416	1.38876	0.168227	0	3.71899	0	0	216.367	0	221.643
R4		0	16.25	0.706065	8.3255	25.2815	0	0	0	30.4321	30.4321	1.52545	12.0305	13.556	1.19963	0.368503	1.04116	5.37159	0.327059	0.234998	0.253463	0	0	8.7964	2.07603	0.219036	0	6.10553	0	0	101.464	0	109.864
R5		0.593176	24.6093	0.543745	3.87572	29.6219	0.358212	13.0276	2.67834	3.9245	19.9887	0.747065	4.72826	5.47532	1.64072	0.3498	1.3018	1.94968	0.375748	0	3.46218	0	0.488928	9.56885	7.90414	0.157262	0	1.0721	0	0	117.459	0	126.593
R6		32.1464	22.8293	0.970771	27.958	83.9045	0	0	4.71452	3.49578	8.2103	2.86759	11.3077	14.1753	3.94242	2.75285	8.26908	9.30847	1.16777	2.4742	19.9587	4.81265	0	52.6861	24.7355	1.45283	0	1.77654	0	0	250.084	0	278.049
R7		0	3.55292	0.544643	27.293	31.3906	0.881513	0	7.64094	0	8.52245	2.36828	2.87143	5.23971	2.53401	0.676653	0	2.02996	0	0	0	0	0	5.24062	10.7526	1.2107	17.192	1.15104	0	0	134.168	0	164.474
R8		0	3.17525	1.04854	10.903	15.1268	0	0	1.98138	2.69678	4.67816	0	0	0	2.10048	0.00291955	0	1.62267	0.705513	0	0.29484	0	0	4.72642	35.4788	1.36966	0	1.50132	0	0	258.883	0	297.233
R9		0	1.39529	0	7.01847	8.41375	0	0	1.16165	12.941	14.1027	6.88865	3.93659	10.8252	3.51874	0	0	1.64719	0	0	0	0	0	5.16593	1.53902	0	0	1.60958	0	0	27.8501	0	30.9987
MIN		ND	1.4	ND	3.88	8.41	ND	ND	ND	ND	3.06	ND	ND	ND	1.2	ND	ND	0.18	ND	ND	ND	ND	ND	4.49	1.39	ND	ND	1.07	ND	ND	27.85	ND	31
MAX		32.1464	24.6093	1.04854	59.9856	83.9045	0.881513	13.0276	33.8955	30.4321	58.1129	6.88865	12.0305	14.1753	9.15676	2.75285	8.26908	9.30847	1.16777	2.4742	19.9587	4.81265	0.488928	52.6861	35.4788	1.45283	17.192	19.3496	0	0	409.96	0	431.014
TOAL		32.7396	92.4731	4.19287	202.644	332.049	1.41757	24.8406	63.0947	87.784	177.137	15.4362	39.1606	54.5969	31.4714	4.15073	12.1229	23.8959	3.11607	2.70919	24.1166	7.03047	0.488928	109.102	86.71	4.87892	17.192	49.0359	0	0	1700.58	0	1858.4
MEAN		3.63773	10.2748	0.465875	22.5159	36.8943	0.157508	2.76006	7.01053	9.75377	19.6819	1.71514	4.35118	6.06632	3.49682	0.461192	1.34699	2.6551	0.34623	0.301022	2.67962	0.781164	0.0543254	12.1225	9.63445	0.542102	1.91022	5.44844	0	0	188.954	0	206.489
non-detected cases		7	0	2	0	0	6	7	1	1	0	1	2	1	0	5	4	0	3	7	4	5	8	0	0	2	8	0	9	9	0	9	0
detection rate		0.222222	1	0.777778	1	1	0.333333	0.222222	0.888889	0.888889	1	0.888889	0.777778	0.888889	1	0.444444	0.555556	1	0.666667	0.222222	0.555556	0.444444	0.111111	1	1	0.777778	0.111111	1	0	0	1	0	1
Concentration		ND~32.15	1.40 ~24.61	ND~1.05	3.88 ~59.99	8.41 ~83.90	ND~0.88	ND~13.03	ND ~33.90	ND~30.43	3.06 ~58.11	ND~6.89	ND~12.03	ND~14.18	1.20 ~9.16	ND~2.75	ND~8.27	0.18 ~9.31	ND~1.17	ND~2.47	ND~19.96	ND~4.81	ND~0.49	4.49 ~52.69	1.39 ~35.48	ND~1.45	ND~17.19	1.07 ~19.35	ND	ND	27.85 ~409.96	ND	31.00 ~431.01

## Sheet: table4.G
Table 4. Concentration characteristics of 16 sampling points in Jinjiang River Basin
Groundwater（n=3）
	（ng/L）	AZM	ERY	CTM	RTM	MLs	DOC	CTC	TC	OTC	TCS	MDZ	DMZ	NDS	ENO	FLE	NOR	OFL	CIP	LOM	ENR	GAT	SPA	FQs	SDZ	SPD	STZ	SMZ	SFM	STP	SMX	SQX	SAS
G3		0	0	0	13.2727	13.2727	0	0	0	0	0	0.723797	0	0.723797	24.0797	0	0	0	0	0	0	0	0	24.0797	0	0	0	0	0	0	0	0	0
G2		12.1964	4.37245	6.28963	16.7478	39.6063	0	0	1.28401	1.30767	2.59168	0	0	0	6.92279	1.03275	1.83113	1.34113	0.598597	1.5453	5.84309	4.15728	1.28369	24.5558	0	0	0	0	0	0	14.2149	0	14.2149
G1		0	0.776421	0	10.4171	11.1935	0	3.11431	26.0353	4.72436	33.8739	0	2.17143	2.17143	1.84081	0	0.207048	0	0.356008	0	0	0	0	2.40387	0	0	0	0.132005	0	0	13.3369	0	13.4689
MIN		0	0	0	10.4171	11.1935	0	0	0	0	0	0	0	0	1.84081	0	0	0	0	0	0	0	0	2.40387	0	0	0	0	0	0	0	0	0
MAX		12.1964	4.37245	6.28963	16.7478	39.6063	0	3.11431	26.0353	4.72436	33.8739	0.723797	2.17143	2.17143	24.0797	1.03275	1.83113	1.34113	0.598597	1.5453	5.84309	4.15728	1.28369	24.5558	0	0	0	0.132005	0	0	14.2149	0	14.2149
TOTAL		12.1964	5.14887	6.28963	40.4376	64.0725	0	3.11431	27.3193	6.03202	36.4656	0.723797	2.17143	2.89522	32.8433	1.03275	2.03818	1.34113	0.954605	1.5453	5.84309	4.15728	1.28369	51.0394	0	0	0	0.132005	0	0	27.5519	0	27.6839
MEAN		4.06547	1.71629	2.09654	13.4792	21.3575	0	1.0381	9.10643	2.01067	12.1552	0.241266	0.723809	0.965074	10.9478	0.34425	0.679394	0.447045	0.318202	0.515099	1.9477	1.38576	0.427898	17.0131	0	0	0	0.0440016	0	0	9.18396	0	9.22796
non-detected cases		2	1	2	0	0	3	2	1	1	1	2	2	1	0	2	1	2	1	2	2	2	2	0	3	3	3	2	3	3	1	3	1
detection rate		0.333333	0.666667	0.333333	1	1	0	0.333333	0.666667	0.666667	0.666667	0.333333	0.333333	0.666667	1	0.333333	0.666667	0.333333	0.666667	0.333333	0.333333	0.333333	0.333333	1	0	0	0	0.333333	0	0	0.666667	0	0.666667
Concentration		ND~12.20	ND~4.37	ND~6.29	10.42~16.75	11.19~39.61	ND~ND	ND~3.11	ND~26.04	ND~4.72	ND~33.87	ND~0.72	ND~2.17	ND~2.17	1.84~24.08	ND~1.03	ND~1.83	ND~1.34	ND~0.60	ND~1.55	ND~5.84	ND~4.16	ND~1.28	2.40~24.56	ND	ND	ND	ND~0.13	ND	ND	ND~14.21	ND	ND~14.21

## Sheet: table4.W
Table 4. Concentration characteristics of 16 sampling points in Jinjiang River Basin
Wastewater（n=4）
	（ng/L）	AZM	ERY	CTM	RTM	MLs	DOC	CTC	TC	OTC	TCS	ENO	FLE	NOR	OFL	CIP	LOM	ENR	GAT	SPA	FQs	MDZ	DMZ	NDS	SDZ	SPD	STZ	SMZ	SFM	STP	SMX	SQX	SAS
W4		3.41443	5.40721	0	0	8.82164	1838.68	27.1845	35.1676	1826.29	3727.33	70.9381	34.7077	156.436	250.409	316.758	0	1318.86	137.222	0.409424	2285.73	2.5571	41.7756	44.3327	169.198	0	32.1775	9.47634	9.7852	9.40615	0	1.12312	231.167
W2		0	2.91723	0	26.2642	29.1814	0	0.480141	6.47216	3.69384	10.6461	1.70087	0	0.274198	0.27816	0.215729	0	0	1.09496	0	3.56391	0.117733	2.05821	2.17594	0	0	0	5.93292	0	0	24.3957	0	30.3286
W1		14.0518	8.055	7.36233	53.5831	83.0521	0	0	2.66501	3.93297	6.59798	0	0	6.58232	83.4318	5.57952	0	0.459631	0	0	96.0533	2.31519	113.109	115.424	0	0.795313	0	0.261929	0	0	47.9528	0	49.01
W30		0	10.607	1.63458	51.6538	63.8955	0	0	2.36635	4.36286	6.72921	5.1606	0.780785	0.634	2.24259	0.926366	1.53705	7.3677	3.44187	0	22.091	0.111937	6.43309	6.54502	0.176713	2.89713	0	1.00225	0	0	62.2399	0	66.316
	MIN	0	2.91723	0	0	8.82164	0	0	2.36635	3.69384	6.59798	0	0	0.274198	0.27816	0.215729	0	0	0	0	3.56391	0.111937	2.05821	2.17594	0	0	0	0.261929	0	0	0	0	30.3286
	MAX	14.0518	10.607	7.36233	53.5831	83.0521	1838.68	27.1845	35.1676	1826.29	3727.33	70.9381	34.7077	156.436	250.409	316.758	1.53705	1318.86	137.222	0.409424	2285.73	2.5571	113.109	115.424	169.198	2.89713	32.1775	9.47634	9.7852	9.40615	62.2399	1.12312	231.167
	TOAL	17.4662	26.9865	8.99691	131.501	184.951	1838.68	27.6646	46.6711	1838.28	3751.3	77.7995	35.4884	163.926	336.362	323.479	1.53705	1326.68	141.758	0.409424	2407.44	5.10197	163.376	168.478	169.375	3.69244	32.1775	16.6734	9.7852	9.40615	134.588	1.12312	376.821
	MEAN	4.36655	6.74662	2.24923	32.8753	46.2377	459.67	6.91615	11.6678	459.571	937.825	19.4499	8.87211	40.9816	84.0905	80.8698	0.384262	331.671	35.4396	0.102356	601.861	1.27549	40.844	42.1195	42.3438	0.92311	8.04436	4.16836	2.4463	2.35154	33.6471	0.280781	94.2053
non-detected cases		2	0	2	1	0	3	2	0	0	0	1	2	0	0	0	3	1	1	3	0	0	0	0	2	2	3	0	3	3	1	3	0
detection rate		0.5	1	0.5	0.75	1	0.25	0.5	1	1	1	0.75	0.5	1	1	1	0.25	0.75	0.75	0.25	1	1	1	1	0.5	0.5	0.25	1	0.25	0.25	0.75	0.25	1
Concentration		ND~14.05	2.92~10.61	ND~7.36	ND~53.58	8.82~83.05	ND~1838.68	ND~27.18	2.37~35.17	3.69~1826.29	6.6~3727.33	ND~70.94	ND~34.71	0.27~156.44	0.28~250.41	0.22~316.76	ND~1.54	ND~1318.86	ND~137.22	ND~0.41	3.56~2285.73	0.11~2.56	2.06~113.11	2.18~115.42	ND~169.2	ND~2.9	ND~32.18	0.26~9.48	ND~9.79	ND~9.41	ND~62.24	ND~1.12	30.33~231.17

## Sheet: Fig4
Fig 4. Concentrations of various antibiotics in Jinjiang River
（ng/L）	ERY	RTM	DMZ		CTC	TC	OTC		ENO	OFL	ENR		SDZ	SMZ	SMX
R9	1.4	7.02	3.94		0	1.16	12.94		3.52	1.65	0		1.54	1.61	27.85
R8	3.18	10.9	0		0	1.98	2.7		2.1	1.62	0.29		35.48	1.5	258.88
R7	3.55	27.29	2.87		0	7.64	0		2.53	2.03	0		10.75	1.15	134.17
R6	22.83	27.96	11.31		0	4.71	3.5		3.94	9.31	19.96		24.74	1.78	250.08
R5	24.61	3.88	4.73		13.03	2.68	3.92		1.64	1.95	3.46		7.9	1.07	117.46
R4	16.25	8.33	12.03		0	0	30.43		1.2	5.37	0.25		2.08	6.11	101.46
R3	5.05	39.71	2.85		0	0.69	2.37		5.66	0.18	0		1.39	3.72	216.37
R2	3.01	17.57	0		11.81	10.34	7.7		9.16	0.82	0.15		1.43	12.75	184.35
R1	12.61	59.99	1.44		0	33.9	24.22		1.72	0.97	0		1.4	19.35	409.96
	ERY	RTM	DMZ		CTC	TC	OTC		ENO	OFL	ENR		SDZ	SMZ	SMX
G3	0	13.27	0		0	0	0		24.08	0	0		0	0	0
G2	4.37	16.75	0		0	1.28	1.31		6.92	1.03	5.84		0	0	14.21
G1	0.78	10.42	2.17		3.11	26.04	4.72		1.84	0	0		0	0	13.34
	ERY	RTM	DMZ	DOC	CTC	TC	OTC		ENO	OFL	ENR		SDZ	SMZ	SMX
W4	5.41	0	41.78	1838.68	27.18	35.17	1826.29		70.94	250.41	1318.86		169.2	9.48	0
W2	2.92	26.26	2.06	0	0.48	6.47	3.69		1.7	0.28	0		0	5.93	24.4
W1	8.05	53.58	113.11	0	0	2.67	3.93		0	83.43	0.46		0	0.26	47.95
W30	10.61	51.65	6.43	0	0	2.37	4.36		5.16	2.24	7.37		0.18	1	62.24

## Sheet: Fig5
Fig 5. Concentration changes of five types of antibiotics along the Jinjiang river flow									（ng/L）
2021	R9	R8	R7	R6	R5	R4	R3	R2	R1
MLs	8.41375	15.1268	31.3906	83.9045	29.6219	25.2815	45.0475	20.5788	72.6838
TCs	14.1027	4.67816	8.52245	8.2103	19.9887	31.1004	3.0589	30.0307	58.1129
NDs	10.8252	0	5.23971	14.1753	5.47532	13.556	3.216	0.515745	1.59354
FQs	5.16593	4.72642	5.24062	52.6861	9.69709	8.7964	7.79416	10.633	4.49079
SAs	30.9987	297.233	164.474	278.049	126.593	109.864	221.643	198.532	431.014
2019	R9	R8	R7	R6	R5	R4	R3	R2	R1
MLs	0	0	1.18	1.09	1.61	3.65	0	46.23	108.4
TCs	29.84	31.41	92	13.59	5.19	7.89	9.33	54.99	0
NDs	1.22	0.29	0	0.08	0.55	1.1	0.77	86	23.73
FQs	0.9	3.66	0	1.63	1.06	0	4.15	31.96	6.4
SAs	19.6	47.93	32.49	16.83	23.83	40.69	40.2	39.07	141.79
	R9	R9	R8	R8	R7	R7	R6	R6	R5	R5	R4	R4	R3	R3	R2	R2	R1	R1
MLs	8.41375	0	15.1268	0	31.3906	1.18	83.9045	1.09	29.6219	1.61	25.2815	3.65	45.0475	0	20.5788	46.23	72.6838	108.4
TCs	14.1027	29.84	4.67816	31.41	8.52245	92	8.2103	13.59	19.9887	5.19	31.1004	7.89	3.0589	9.33	30.0307	54.99	58.1129	0
NDs	10.8252	1.22	0	0.29	5.23971	0	14.1753	0.08	5.47532	0.55	13.556	1.1	3.216	0.77	0.515745	86	1.59354	23.73
FQs	5.16593	0.9	4.72642	3.66	5.24062	0	52.6861	1.63	9.69709	1.06	8.7964	0	7.79416	4.15	10.633	31.96	4.49079	6.4
SAs	30.9987	19.6	297.233	47.93	164.474	32.49	278.049	16.83	126.593	23.83	109.864	40.69	221.643	40.2	198.532	39.07	431.014	141.79

## Sheet: Fig6
Fig 6. Changes in the cumulative concentration of individual antibiotics at nine surface water sampling points after two years											（ng/L）
	2019	2021			2019	2021			2019	2021			2019	2021			2019	2021
AZM	0	32.7396		AZM	0	32.7396		DOC	15.3782	1.41757		ENO	7.27644	31.4714		SDZ	23.6266	86.71
ERY	114.035	92.4731		ERY	114.035	92.4731		CTC	0	25.0746		FLE	0.80856	4.15073		SPD	1.0822	4.87892
CTM	34.1688	4.19287		CTM	34.1688	4.19287		TC	35.3706	63.529		NOR	0.08232	12.1229		STZ	52.4592	17.192
RTM	13.9615	202.644		RTM	13.9615	202.644		OTC	193.487	87.784		OFL	14.8123	23.8959		SMZ	32.5388	49.0359
DOC	15.3782	1.41757		MDZ	0	15.4362						CIP	78.6419	3.11607		SFM	43.0946	0
CTC	0	25.0746		DMZ	49.7631	39.1606						LOM	0	2.83743		STP	45.2823	0
TC	35.3706	63.529										ENR	12.114	24.1166		SMX	204.355	1700.58
OTC	193.487	87.784										GAT	0	7.03047		SQX	0	0
MDZ	0	15.4362										SPA	0	0.48893
DMZ	49.7631	39.1606
ENO	7.27644	31.4714
FLE	0.80856	4.15073
NOR	0.08232	12.1229
OFL	14.8123	23.8959
CIP	78.6419	3.11607
LOM	0	2.83743
ENR	12.114	24.1166
GAT	0	7.03047
SPA	0	0.48893
SDZ	23.6266	86.71
SPD	1.0822	4.87892
STZ	52.4592	17.192
SMZ	32.5388	49.0359
SFM	43.0946	0
STP	45.2823	0
SMX	204.355	1700.58
SQX	0	0

[truncated: 4 more sheets: PNEC, Green algae, Daphnid, Fish]
